# Supplementary material for: Genome-wide identification and characterization of mungbean CIRCADIAN CLOCK ASSOCIATED 1 like genes reveals an important role of VrCCA1L26 in flowering time regulation
Source: BMC Genomics. 2022 May 17;23:374. doi: 10.1186/s12864-022-08620-7 (PMC9115955; doi:10.1186/s12864-022-08620-7)
Supplement: Supplementary file 1 — Additional file 1. [file 12864_2022_8620_MOESM1_ESM.xlsx]

## Sheet: Sheet1
Additional file 1: Primers used in this study
Gene	Forward primer sequences(5‘to3’)	Reverse primer sequences(5‘to3’)	Puposes
VrCCA1L1	TGTCCAATAATTCATGCGGGG	GGTACACCCTCGTCACTGAT	qRT-PCR
VrCCA1L2	GTGCTAATGAGATGGAGGC	GTGACTCCAACATCTCCAC	qRT-PCR
VrCCA1L3	ATGCATTCACTCATTGCGA	CTGCAACACTGTGCACCTCC	qRT-PCR
VrCCA1L4	CTGCTTGAGGTGTTAGCAGT	CATGCACATGCAACTATCTGC	qRT-PCR
VrCCA1L5	CCCAATCCAGAGCAGCTTTG	TCCAGGGTCTGTACAAGGAAC	qRT-PCR
VrCCA1L6	CCTGCAACCAAGGTGAAGAG	CACAGACCTACACGACCAGT	qRT-PCR
VrCCA1L7	ACAAGAACACCTGTGCAAGT	GTGGGAGTTGCGAGTTTGAG	qRT-PCR
VrCCA1L8	AGAGAGCCTTCCCCACTTTC	ACTGCTGCTATCTTCACCAG	qRT-PCR
VrCCA1L9	CTGTGGGAAAGGGTTTGTGC	CTTCTCGTACAAGGCCATCC	qRT-PCR
VrCCA1L10	GTAAGGAGAGTGGCAGGC	CTCCATACACATATGTGCC	qRT-PCR
VrCCA1L11	TGGACTTGAATGGGAGGTCG	ACCGCATCTCATCTCACCAA	qRT-PCR
VrCCA1L12	GGTCCTGTCCTGTTTCTTCTTG	TGTGCGGTCCATATCCAACT	qRT-PCR
VrCCA1L13	CAATGCATCAATGACAACCCT	ACAGGAACAGTGGCAAGATG	qRT-PCR
VrCCA1L14	AGCTTACTCTTCGTTCCTGCT	TTGCTGCAAAGAACAATGTGT	qRT-PCR
VrCCA1L15	TGCTTGCATCATATGAGGTGG	ATCATGCAACATTCGACCCG	qRT-PCR
VrCCA1L16	ATGCTGTCGTACGCTTCCA	CCTTGTCAGCTAGCGAAACC	qRT-PCR
VrCCA1L17	AGCATTGAATGTTTAAGAGCAGT	TGCATGGAAGGAGAAACTTATCT	qRT-PCR
VrCCA1L18	CCACGAGAAGAAATGATGAACCA	TCTGGTGGATGAGGCATGTT	qRT-PCR
VrCCA1L19	CCACGAGAAGAAATGATGAACCA	TCTGGTGGATGAGGCATGTT	qRT-PCR
VrCCA1L20	AGAAACAGTGTCTTTTGCTCAGT	AGCAGCTCTCACCTTTCACA	qRT-PCR
VrCCA1L21	TCGCACATTCTCCGGCAG	AGCACGGCACAAGTATGT	qRT-PCR
VrCCA1L22	GTGGTGGCTTCAGTTGATGT	TGTCAAGCATTCCATGGCAG	qRT-PCR
VrCCA1L23	GCTGGTTTGCATTGAATG	GAGTACCTGGTGCGCTATC	qRT-PCR
VrCCA1L24	TCCAACCCAAATTGCAAGTCA	GAAGGAGTTACAACGGTGGC	qRT-PCR
VrCCA1L25	GCAGTGATTTTGTTGCCTTAAAG	ACTAGACAGCAGTTTACTCCCT	qRT-PCR
VrCCA1L26(In mungbean)	CATGCATGCAATAACATAAAGGC	ACAGCATTAACACCAATCCAAGA	qRT-PCR
VrCCA1L26(In Arabidopsis)	CTATGTCAGTGCCGCTGGG	GCCTGTTTTCCATCATTGA	qRT-PCR
VrCCA1L27	AGTTAGTCGTATAAAGTGGTGCA	ATGCTGTAATGGAACTAACCTGC	qRT-PCR
Vradi03g00210	TGCGAAGGCTGAGTATGATG	AGGAAATGCAAGTCCTCGAC	qRT-PCR
AtActin (At3g18780)	GCTCCTCTTAACCCAAAGGC	CACACCATCACCAGAATCCAGC	qRT-PCR
CO	TCACCACCAAAGCGAGAAAA	TGGCTTGCAGGGTCAGGTTG	qRT-PCR
FT	CAACCCTCACCTCCGAGAATAT	TGCCAAAGGTTGTTCCAGTTGT	qRT-PCR
SOC1	CAACAGATTGAGCAACAGCTTGAG	AGCTTCTCGTTTTCTGCAGCTAG	qRT-PCR
VrCCA1L26-Overexpression	TCCCCCGGGATGGACGCGTACTCCTCTGG	CGGGATCCAGTCGAAGTATCCCCTTCCA	Plasmid constrution and transgenic plants confirmation
