# Supplementary material for: Genome-wide identification and characterization of mungbean CIRCADIAN CLOCK ASSOCIATED 1 like genes reveals an important role of VrCCA1L26 in flowering time regulation
Source: BMC Genomics. 2022 May 17;23:374. doi: 10.1186/s12864-022-08620-7 (PMC9115955; doi:10.1186/s12864-022-08620-7)
Supplement: Supplementary file 5 — Additional file 5. [file 12864_2022_8620_MOESM5_ESM.xlsx]

## Sheet: Sheet1
Additional file 5: Cis-acting elements identified in VrCCA1L promoter regions
Classification of cis-elements	Name of cis-elements	Sequence	Functions of the cis-elements	VrCCA1L genes
development-related elements	circadian	CAAAGATATC	cis-acting regulatory element involved in circadian control	VrCCA1L-2,VrCCA1L-5,VrCCA1L-8,VrCCA1L-15
development-related elements	O2-site	GATGATGTGG	cis-acting regulatory element involved in zein metabolism regulation	VrCCA1L-3,VrCCA1L-5,VrCCA1L-16,VrCCA1L-17,VrCCA1L-22,VrCCA1L-23,VrCCA1L-25,VrCCA1L-26
development-related elements	CAT-box	GCCACT	cis-acting regulatory element related to meristem expression	VrCCA1L-3,VrCCA1L-6,VrCCA1L-7,VrCCA1L-8,VrCCA1L-9,VrCCA1L-21,VrCCA1L-26
development-related elements	RY-element	CATGCATG	cis-acting regulatory element involved in seed-specific regulation	VrCCA1L-6,VrCCA1L-7
development-related elements	HD-Zip 1	CAAT(A/T)ATTG	element involved in differentiation of the palisade mesophyll cells	VrCCA1L-15,VrCCA1L-17,VrCCA1L-18,VrCCA1L-19
development-related elements	motif I	gGTACGTGGCG	cis-acting regulatory element root specific	VrCCA1L-26
development-related elements	3-AF3 binding site	CACTATCTAAC	part of a conserved DNA module array (CMA3)	VrCCA1L-3
development-related elements	MSA-like	TCCAACGGT	cis-acting element involved in cell cycle regulation	VrCCA1L-21,VrCCA1L-25
development-related elements	AT-rich sequence	TAAAATACT	element for maximal elicitor-mediated activation (2copies)	VrCCA1L-25
development-related elements	GCN4_motif	TGAGTCA	cis-regulatory element involved in endosperm expression	VrCCA1L-6,VrCCA1L-7,VrCCA1L-9,VrCCA1L-10,VrCCA1L-12,VrCCA1L-14,VrCCA1L-15,VrCCA1L-17
environmental stress-related elements	ARE	AAACCA	cis-acting regulatory element essential for the anaerobic induction	VrCCA1L-3,VrCCA1L-4,VrCCA1L-5,VrCCA1L-6,VrCCA1L-7,VrCCA1L-9,VrCCA1L-10,VrCCA1L-11,VrCCA1L-12,VrCCA1L-13,VrCCA1L-14,VrCCA1L-15,VrCCA1L-16,VrCCA1L-20,VrCCA1L-21,VrCCA1L-22,VrCCA1L-23,VrCCA1L-25,VrCCA1L-26,VrCCA1L-27
environmental stress-related elements	MBS	CAACTG	MYB binding site involved in drought-inducibility	VrCCA1L-1,VrCCA1L-2,VrCCA1L-3,VrCCA1L-4,VrCCA1L-6,VrCCA1L-10,VrCCA1L-11,VrCCA1L-16,VrCCA1L-21,VrCCA1L-22,VrCCA1L-26,VrCCA1L-27
environmental stress-related elements	TC-rich repeats	GTTTTCTTAC/ATTCTCTAAC	cis-acting element involved in defense and stress responsiveness	VrCCA1L-3,VrCCA1L-7,VrCCA1L-9,VrCCA1L-12,VrCCA1L-14,VrCCA1L-16,VrCCA1L-21,VrCCA1L-22
environmental stress-related elements	LTR	CCGAAA	cis-acting element involved in low-temperature responsiveness	VrCCA1L-3,VrCCA1L-6,VrCCA1L-9,VrCCA1L-11,VrCCA1L-21,VrCCA1L-26
site-binding related elements	AT-rich element	ATAGAAATCAA	binding site of AT-rich DNA binding protein (ATBP-1)	VrCCA1L-13,VrCCA1L-17,VrCCA1L-21,VrCCA1L-25
site-binding related elements	Box I I I	atCATTTTCACt	protein binding site	VrCCA1L-22,VrCCA1L-27
site-binding related elements	HD-Zip 3	GTAAT(G/C)ATTAC	protein binding site	VrCCA1L-15
site-binding related elements	CCAAT-box	CAACGG	MYBHv1 binding site	VrCCA1L-6,VrCCA1L-17,VrCCA1L-21,VrCCA1L-25,VrCCA1L-26
site-binding related elements	MBSI	TTTTTACGGTTA	MYB binding site involved in flavonoid biosynthetic genes regulation	VrCCA1L-11,VrCCA1L-22
hormone-responsive elements	CGTCA-motif	CGTCA	cis-acting regulatory element involved in the MeJA-responsiveness	VrCCA1L-1,VrCCA1L-2,VrCCA1L-4,VrCCA1L-6,VrCCA1L-7,VrCCA1L-9,VrCCA1L-11,VrCCA1L-14,VrCCA1L-15,VrCCA1L-16,VrCCA1L-17,VrCCA1L-18,VrCCA1L-19,VrCCA1L-20,VrCCA1L-21,VrCCA1L-22,VrCCA1L-23,VrCCA1L-25,VrCCA1L-26,VrCCA1L-27
hormone-responsive elements	TGACG-motif	TGACG	cis-acting regulatory element involved in the MeJA-responsiveness	VrCCA1L-1,VrCCA1L-2,VrCCA1L-4,VrCCA1L-6,VrCCA1L-7,VrCCA1L-9,VrCCA1L-11,VrCCA1L-14,VrCCA1L-15,VrCCA1L-16,VrCCA1L-17,VrCCA1L-18,VrCCA1L-19,VrCCA1L-20,VrCCA1L-21,VrCCA1L-22,VrCCA1L-23,VrCCA1L-25,VrCCA1L-26,VrCCA1L-27
hormone-responsive elements	AuxRR-core	GGTCCAT	cis-acting regulatory element involved in auxin responsiveness	VrCCA1L-21
hormone-responsive elements	TGA-element	AACGAC	auxin-responsive element	VrCCA1L-3,VrCCA1L-4,VrCCA1L-6,VrCCA1L-14,VrCCA1L-20,VrCCA1L-26
hormone-responsive elements	TCA-element	CCATCTTTTT	auxin-responsive element	VrCCA1L-4,VrCCA1L-5,VrCCA1L-7,VrCCA1L-9,VrCCA1L-10,VrCCA1L-11,VrCCA1L-12,VrCCA1L-16,VrCCA1L-18,VrCCA1L-19,VrCCA1L-20,VrCCA1L-21,VrCCA1L-22,VrCCA1L-23,VrCCA1L-25,VrCCA1L-26
hormone-responsive elements	TATC-box	TATCCCA	gibberellin-responsive element	VrCCA1L-13,VrCCA1L-14,VrCCA1L-27
hormone-responsive elements	P-box	CCTTTTG	gibberellin-responsive element	VrCCA1L-5,VrCCA1L-6,VrCCA1L-8,VrCCA1L-9,VrCCA1L-11,VrCCA1L-15,VrCCA1L-16,VrCCA1L-17,VrCCA1L-20,VrCCA1L-27
hormone-responsive elements	GARE-motif	TCTGTTG	gibberellin-responsive element	VrCCA1L-2,VrCCA1L-6,VrCCA1L-7,VrCCA1L-10,VrCCA1L-12,VrCCA1L-23,VrCCA1L-25,VrCCA1L-27
promoter-related elements	CAAT-box	CAAT/CCAAT /CAAAT/	common cis-acting element in promoter and enhancer regions	VrCCA1L-1,VrCCA1L-2,VrCCA1L-3,VrCCA1L-4,VrCCA1L-5,VrCCA1L-6,VrCCA1L-7,VrCCA1L-8,VrCCA1L-9,VrCCA1L-10,VrCCA1L-11,VrCCA1L-12,VrCCA1L-13,VrCCA1L-14,VrCCA1L-15,VrCCA1L-16,VrCCA1L-17,VrCCA1L-18,VrCCA1L-19,VrCCA1L-20,VrCCA1L-21,VrCCA1L-22,VrCCA1L-23,VrCCA1L-24,VrCCA1L-25,VrCCA1L-26,VrCCA1L-27
promoter-related elements	TATA-box	TATAAAA /TATA/TATAA/ATTATA/TATAAAT/TATAAA/ ccTATAAAaa / TATACA/TATATAA/TATATA/ ATATAT/ TACAAAA/ATATAA	core promoter element around -30 of transcription start	VrCCA1L-1,VrCCA1L-2,VrCCA1L-3,VrCCA1L-4,VrCCA1L-5,VrCCA1L-6,VrCCA1L-7,VrCCA1L-8,VrCCA1L-9,VrCCA1L-10,VrCCA1L-11,VrCCA1L-12,VrCCA1L-13,VrCCA1L-14,VrCCA1L-15,VrCCA1L-16,VrCCA1L-17,VrCCA1L-18,VrCCA1L-19,VrCCA1L-20,VrCCA1L-21,VrCCA1L-22,VrCCA1L-23,VrCCA1L-24,VrCCA1L-25,VrCCA1L-26,VrCCA1L-27
promoter-related elements	A-box	CCGTCC	cis-acting regulatory element	VrCCA1L-11,VrCCA1L-12
light-responsive elements	ACE	GACACGTATG	cis-acting element involved in light responsiveness	VrCCA1L-2,VrCCA1L-4,VrCCA1L-15,VrCCA1L-16,VrCCA1L-19,VrCCA1L-21,VrCCA1L-22
light-responsive elements	AE-box	AGAAACAA	part of a module for light response	VrCCA1L-1,VrCCA1L-2,VrCCA1L-4,VrCCA1L-6,VrCCA1L-7,VrCCA1L-11,VrCCA1L-12,VrCCA1L-15,VrCCA1L-16,VrCCA1L-20,VrCCA1L-22,VrCCA1L-23,VrCCA1L-26,VrCCA1L-27
light-responsive elements	ATC-motif	AGTAATCT	part of a conserved DNA module involved in light responsiveness	VrCCA1L-13
light-responsive elements	ATCT-motif	AATCTAATCC	part of a conserved DNA module involved in light responsiveness	VrCCA1L-6,VrCCA1L-8,VrCCA1L-11,VrCCA1L-15,VrCCA1L-26,VrCCA1L-27
light-responsive elements	Box 4	ATTAAT	part of a conserved DNA module involved in light responsiveness	VrCCA1L-1,VrCCA1L-2,VrCCA1L-3,VrCCA1L-4,VrCCA1L-5,VrCCA1L-6,VrCCA1L-7,VrCCA1L-8,VrCCA1L-9,VrCCA1L-10,VrCCA1L-11,VrCCA1L-12,VrCCA1L-13,VrCCA1L-14,VrCCA1L-15,VrCCA1L-16,VrCCA1L-17,VrCCA1L-18,VrCCA1L-19,VrCCA1L-20,VrCCA1L-21,VrCCA1L-22,VrCCA1L-23,VrCCA1L-24,VrCCA1L-25,VrCCA1L-26,VrCCA1L-27
light-responsive elements	GATA-motif	AAGATAAGATT	part of a light responsive element	VrCCA1L-3,VrCCA1L-4,VrCCA1L-5,VrCCA1L-7,VrCCA1L-9,VrCCA1L-10,VrCCA1L-11,VrCCA1L-12,VrCCA1L-13,VrCCA1L-14,VrCCA1L-15,VrCCA1L-17,VrCCA1L-18,VrCCA1L-19,VrCCA1L-23,VrCCA1L-25,VrCCA1L-27
light-responsive elements	I-box	AGATAAGG	part of a light responsive element	VrCCA1L-3,VrCCA1L-4,VrCCA1L-5,VrCCA1L-11,VrCCA1L-13,VrCCA1L-14,VrCCA1L-27
light-responsive elements	TCCC-motif	TCTCCCT	part of a light responsive element	VrCCA1L-1,VrCCA1L-6,VrCCA1L-8,VrCCA1L-9,VrCCA1L-10,VrCCA1L-11,VrCCA1L-20,VrCCA1L-21
light-responsive elements	LS7	CAGATTTATTTTTA	part of a light responsive element	VrCCA1L-8
light-responsive elements	CTAG-motif	ACTAGCAGAA	part of a light responsive element	VrCCA1L-13,VrCCA1L-24
light-responsive elements	Pc-CMA2a	CAGCCAATCACAG	part of a light responsive element	VrCCA1L-20
light-responsive elements	chs-Unit 1 m1	ACCTAACCCGC	part of a light responsive element	VrCCA1L-21
light-responsive elements	CAG-motif	GAAAGGCAGAC	part of a light response element	VrCCA1L-27
light-responsive elements	TCT-motif	TCTTAC	part of a light responsive element	VrCCA1L-1,VrCCA1L-2,VrCCA1L-4,VrCCA1L-5,VrCCA1L-9,VrCCA1L-12,VrCCA1L-13,VrCCA1L-14,VrCCA1L-16,VrCCA1L-17,VrCCA1L-18,VrCCA1L-19,VrCCA1L-21,VrCCA1L-23,VrCCA1L-25,VrCCA1L-27
light-responsive elements	chs-CMA1a	TTACTTAA	part of a light responsive element	VrCCA1L-1,VrCCA1L-4,VrCCA1L-10,VrCCA1L-12,VrCCA1L-18,VrCCA1L-19,VrCCA1L-22,VrCCA1L-26
light-responsive elements	chs-CMA2a	TCACTTGA	part of a light responsive element	VrCCA1L-13
light-responsive elements	GTGGC-motif	CAGCGTGTGGC	part of a light responsive element	VrCCA1L-6
light-responsive elements	Gap-box	CAAATGAA(A/G)A	part of a light responsive element	VrCCA1L-6,VrCCA1L-14,VrCCA1L-22
light-responsive elements	AT1-motif	AATTATTTTTTATT	solanum tuberosum part of a light responsive module	VrCCA1L-1,VrCCA1L-2,VrCCA1L-4,VrCCA1L-7,VrCCA1L-8,VrCCA1L-13
light-responsive elements	G-box	ACACGTGGC/CACGTC /CACGTG	cis-acting regulatory element involved in light responsiveness	VrCCA1L-1,VrCCA1L-2,VrCCA1L-4,VrCCA1L-5,VrCCA1L-6,VrCCA1L-7,VrCCA1L-8,VrCCA1L-9,VrCCA1L-10,VrCCA1L-11,VrCCA1L-13,VrCCA1L-15,VrCCA1L-16,VrCCA1L-17,VrCCA1L-20,VrCCA1L-21,VrCCA1L-23,VrCCA1L-25,VrCCA1L-26,VrCCA1L-27
light-responsive elements	GT1-motif	GGTTAA/GGTTAAT	light responsive element	VrCCA1L-1,VrCCA1L-2,VrCCA1L-3,VrCCA1L-6,VrCCA1L-8,VrCCA1L-9,VrCCA1L-10,VrCCA1L-11,VrCCA1L-12,VrCCA1L-14,VrCCA1L-15,VrCCA1L-17,VrCCA1L-18,VrCCA1L-19,VrCCA1L-21,VrCCA1L-22,VrCCA1L-23,VrCCA1L-25,VrCCA1L-27
light-responsive elements	3-AF1 binding site	TAAGAGAGGAA	light responsive element	VrCCA1L-8,VrCCA1L-14,VrCCA1L-16,VrCCA1L-20
light-responsive elements	GA-motif	ATAGATAA	part of a light responsive element	VrCCA1L-3,VrCCA1L-4,VrCCA1L-12,VrCCA1L-13,VrCCA1L-14,VrCCA1L-15,VrCCA1L-16,VrCCA1L-17,VrCCA1L-18,VrCCA1L-19,VrCCA1L-22,VrCCA1L-24,VrCCA1L-25
light-responsive elements	Box II	TGGTAATAA	part of a light responsive element	VrCCA1L-1,VrCCA1L-6,VrCCA1L-12
light-responsive elements	MRE	AACCTAA	MYB binding site involved in light responsiveness	VrCCA1L-11,VrCCA1L-13,VrCCA1L-14,VrCCA1L-16,VrCCA1L-19,VrCCA1L-22,VrCCA1L-27
light-responsive elements	LAMP-element	CCTTATCCA	part of a light responsive element	VrCCA1L-8,VrCCA1L-9
other elements	/		uknown	VrCCA1L-1,VrCCA1L-2,VrCCA1L-3,VrCCA1L-4,VrCCA1L-5,VrCCA1L-6,VrCCA1L-7,VrCCA1L-8,VrCCA1L-9,VrCCA1L-10,VrCCA1L-11,VrCCA1L-12,VrCCA1L-13,VrCCA1L-14,VrCCA1L-15,VrCCA1L-16,VrCCA1L-17,VrCCA1L-18,VrCCA1L-19,VrCCA1L-20,VrCCA1L-21,VrCCA1L-22,VrCCA1L-23,VrCCA1L-24,VrCCA1L-25,VrCCA1L-26,VrCCA1L-27
other elements	AAGAA-motif	GAAAGAA/gGTAAAGAAA	uknown	VrCCA1L-1,VrCCA1L-2,VrCCA1L-3,VrCCA1L-4,VrCCA1L-6,VrCCA1L-7,VrCCA1L-8,VrCCA1L-10,VrCCA1L-11,VrCCA1L-12,VrCCA1L-13,VrCCA1L-14,VrCCA1L-15,VrCCA1L-16,VrCCA1L-17,VrCCA1L-18,VrCCA1L-19,VrCCA1L-20,VrCCA1L-21,VrCCA1L-22,VrCCA1L-23,VrCCA1L-24,VrCCA1L-26,VrCCA1L-27
other elements	MYB	CAACCA/CAACAG/TAACCA	uknown	VrCCA1L-1,VrCCA1L-2,VrCCA1L-3,VrCCA1L-4,VrCCA1L-6,VrCCA1L-7,VrCCA1L-8,VrCCA1L-9,VrCCA1L-10,VrCCA1L-11,VrCCA1L-12,VrCCA1L-13,VrCCA1L-14,VrCCA1L-15,VrCCA1L-16,VrCCA1L-17,VrCCA1L-18,VrCCA1L-19,VrCCA1L-20,VrCCA1L-21,VrCCA1L-22,VrCCA1L-23,VrCCA1L-25,VrCCA1L-26,VrCCA1L-27
other elements	MYC	CATTTG	uknown	VrCCA1L-1,VrCCA1L-2,VrCCA1L-3,VrCCA1L-4,VrCCA1L-5,VrCCA1L-6,VrCCA1L-7,VrCCA1L-8,VrCCA1L-9,VrCCA1L-10,VrCCA1L-11,VrCCA1L-12,VrCCA1L-13,VrCCA1L-14,VrCCA1L-15,VrCCA1L-16,VrCCA1L-17,VrCCA1L-18,VrCCA1L-19,VrCCA1L-20,VrCCA1L-22,VrCCA1L-23,VrCCA1L-25,VrCCA1L-26,VrCCA1L-27
other elements	STRE	AGGGG	uknown	VrCCA1L-1,VrCCA1L-3,VrCCA1L-5,VrCCA1L-6,VrCCA1L-8,VrCCA1L-9,VrCCA1L-11,VrCCA1L-13,VrCCA1L-14,VrCCA1L-16,VrCCA1L-17,VrCCA1L-20,VrCCA1L-21,VrCCA1L-22,VrCCA1L-23,VrCCA1L-26,VrCCA1L-27
other elements	Unnamed__2	AACCTAACCT	uknown	VrCCA1L-8,VrCCA1L-9,VrCCA1L-15,VrCCA1L-19
other elements	Unnamed__4	CTCC	uknown	VrCCA1L-1,VrCCA1L-2,VrCCA1L-3,VrCCA1L-4,VrCCA1L-5,VrCCA1L-6,VrCCA1L-7,VrCCA1L-8,VrCCA1L-9,VrCCA1L-10,VrCCA1L-11,VrCCA1L-12,VrCCA1L-13,VrCCA1L-14,VrCCA1L-15,VrCCA1L-16,VrCCA1L-17,VrCCA1L-18,VrCCA1L-19,VrCCA1L-20,VrCCA1L-21,VrCCA1L-22,VrCCA1L-25,VrCCA1L-26,VrCCA1L-27
other elements	W box	TTGACC	uknown	VrCCA1L-2,VrCCA1L-9,VrCCA1L-12,VrCCA1L-13,VrCCA1L-15,VrCCA1L-16,VrCCA1L-20,VrCCA1L-22,VrCCA1L-23,VrCCA1L-25
other elements	WRE3	CCACCT	uknown	VrCCA1L-3,VrCCA1L-6,VrCCA1L-7,VrCCA1L-9,VrCCA1L-12,VrCCA1L-13,VrCCA1L-15,VrCCA1L-16,VrCCA1L-17,VrCCA1L-20,VrCCA1L-21,VrCCA1L-22
other elements	DRE1	ACCGAGA	uknown	VrCCA1L-6
other elements	AP-1	TGAGTTAG	uknown	VrCCA1L-21
other elements	ERE	ATTTTAAA / ATTTCATA	uknown	VrCCA1L-2,VrCCA1L-4,VrCCA1L-5,VrCCA1L-6,VrCCA1L-7,VrCCA1L-8,VrCCA1L-9,VrCCA1L-10,VrCCA1L-11,VrCCA1L-12,VrCCA1L-14,VrCCA1L-15,VrCCA1L-18,VrCCA1L-21,VrCCA1L-23,VrCCA1L-24,VrCCA1L-25,VrCCA1L-27
other elements	F-box	CTATTCTCATT	uknown	VrCCA1L-4,VrCCA1L-20
other elements	Myc	TCTCTTA	uknown	VrCCA1L-2,VrCCA1L-5,VrCCA1L-9,VrCCA1L-10,VrCCA1L-15,VrCCA1L-16,VrCCA1L-17,VrCCA1L-22,VrCCA1L-23,VrCCA1L-25
other elements	TATA	TATAAAAT	uknown	VrCCA1L-1,VrCCA1L-2,VrCCA1L-5,VrCCA1L-8,VrCCA1L-11,VrCCA1L-12,VrCCA1L-13,VrCCA1L-14,VrCCA1L-15,VrCCA1L-16,VrCCA1L-20,VrCCA1L-23,VrCCA1L-24,VrCCA1L-25,VrCCA1L-26
other elements	Unnamed__1	CGTGG/ GCCACGTGGC	uknown	VrCCA1L-1,VrCCA1L-3,VrCCA1L-5,VrCCA1L-6,VrCCA1L-8,VrCCA1L-9,VrCCA1L-10,VrCCA1L-11,VrCCA1L-12,VrCCA1L-13,VrCCA1L-14,VrCCA1L-15,VrCCA1L-16,VrCCA1L-21,VrCCA1L-22,VrCCA1L-24,VrCCA1L-25,VrCCA1L-26,VrCCA1L-27
other elements	ABRE3a	TACGTG	uknown	VrCCA1L-2,VrCCA1L-4,VrCCA1L-5,VrCCA1L-8,VrCCA1L-10,VrCCA1L-15,VrCCA1L-20,VrCCA1L-21,VrCCA1L-23
other elements	ABRE4	CACGTA	uknown	VrCCA1L-2,VrCCA1L-4,VrCCA1L-5,VrCCA1L-8,VrCCA1L-10,VrCCA1L-15,VrCCA1L-20,VrCCA1L-21,VrCCA1L-23
other elements	ABRE2	CCACGTGG	uknown	VrCCA1L-6
other elements	MYB recognition site	CCGTTG	uknown	VrCCA1L-6,VrCCA1L-17,VrCCA1L-21,VrCCA1L-25,VrCCA1L-26
other elements	TCA	TCATCTTCAT	uknown	VrCCA1L-9,VrCCA1L-12,VrCCA1L-13,VrCCA1L-14,VrCCA1L-15,VrCCA1L-16,VrCCA1L-17,VrCCA1L-23
other elements	Unnamed__6	taTAAATATct	uknown	VrCCA1L-4,VrCCA1L-5,VrCCA1L-7,VrCCA1L-9,VrCCA1L-10,VrCCA1L-11,VrCCA1L-13,VrCCA1L-16,VrCCA1L-17,VrCCA1L-18,VrCCA1L-23,VrCCA1L-25
other elements	WUN-motif	AAATTACT / AAATTTCTT	uknown	VrCCA1L-1,VrCCA1L-3,VrCCA1L-5,VrCCA1L-7,VrCCA1L-8,VrCCA1L-9,VrCCA1L-11,VrCCA1L-12,VrCCA1L-13,VrCCA1L-14,VrCCA1L-15,VrCCA1L-16,VrCCA1L-17,VrCCA1L-18,VrCCA1L-19,VrCCA1L-20,VrCCA1L-21,VrCCA1L-25,VrCCA1L-27
other elements	DRE core	GCCGAC	uknown	VrCCA1L-21,VrCCA1L-25
other elements	CARE	CAACTCAC	uknown	VrCCA1L-6
other elements	box S	AGCCACC	uknown	VrCCA1L-25
other elements	Unnamed__8	TCCACGTAGA	uknown	VrCCA1L-20
other elements	AC-Ⅰ	(T/C)C(T/C) / (C/T)ACC(T/C)ACC	uknown	VrCCA1L-8
other elements	re2f-1	GCGGGAAA	uknown	VrCCA1L-13
other elements	AT~ABRE	TACGTGTC	uknown	VrCCA1L-21
other elements	GC-repeat	GGCCTCGCCACG	uknown	VrCCA1L-26
